# Supplementary material for: Estimation of homeostatic dysregulation and frailty using biomarker variability: a principal component analysis of hemodialysis patients
Source: Sci Rep. 2020 Jun 25;10:10314. doi: 10.1038/s41598-020-66861-6 (PMC7316742; doi:10.1038/s41598-020-66861-6)
Supplement: Supplementary file 1 — Supplementary Information. [file 41598_2020_66861_MOESM1_ESM.xlsx]

## Sheet: Sheet1
										Supplementary Table S1. Correlation matrix of study variables
	Estimation of homeostatic dysregulation and frailty using biomarker variability: a principal component analysis of hemodialysis patients									Age	Sex	HD duration	DM	GA-M	WBC-M	Hb-M	Plat-M	TP-M	Alb-M	AST-M	ALT-M	LDH-M	ALP-M	BUN-M	Cr-M	UA-M	Na-M	K-M	Cl-M	Ca-M	P-M	LDL-M	HDL-M	GA-LCV	WBC-LCV	Hb-LCV	Plat-LCV	TP-LCV	Alb-LCV	AST-LCV	ALT-LCV	LDH-LCV	ALP-LCV	BUN-LCV	Cr-LCV	UA-LCV	Na-LCV	K-LCV	Cl-LCV
									Age		0.1	-0.04	0.07	0.08	-0.22	-0.18	-0.25	-0.22	-0.46	0.13	-0.21	0.06	0.16	-0.24	-0.52	-0.2	0	-0.22	0.1	-0.22	-0.26	-0.09	0.02	-0.02	0.12	0.11	0.2	-0.02	0.09	-0.06	0.02	0.02	0.05	0.13	0.13	0.01	0.18	0.2	0.08
									Sex	0.1		0.05	-0.09	0.18	-0.03	-0.08	0.09	-0.06	-0.11	0.16	-0.19	0.12	0.12	-0.09	-0.39	-0.05	0.08	-0.1	0.04	0.02	-0.13	0.24	0.28	0.13	0.02	-0.01	-0.05	0.01	-0.01	-0.24	-0.1	-0.06	0.11	0.18	0.01	-0.03	0	0.09	0
									HD duration	-0.04	0.05		-0.32	0.05	-0.18	0.05	-0.14	-0.1	-0.16	0.18	0.09	0.03	0.29	0.1	0.11	0.16	0.06	0.19	0.08	0.03	0.05	0.03	-0.02	0.01	-0.01	0.05	0.08	-0.03	0	-0.02	-0.04	-0.01	0.07	-0.11	-0.22	-0.16	-0.07	-0.15	-0.07
									DM	0.07	-0.09	-0.32		NA	0.17	0	0	0.08	-0.05	-0.07	0	0.03	-0.06	-0.13	-0.18	-0.16	-0.14	-0.11	-0.1	-0.07	0	-0.15	-0.15	NA	0.1	0.09	0.02	-0.02	0.06	0.04	0.04	0.02	0.05	0.19	0.2	0.1	0.09	0.18	0.16
									GA-M	0.08	0.18	0.05	NA		0	0.09	-0.15	-0.01	-0.24	0.08	0.05	0.32	0.19	-0.18	-0.25	-0.1	-0.19	-0.15	-0.1	-0.16	0.06	0.07	0.05	0.54	0.18	0.02	0.14	0	0.12	0.16	0.16	0.07	0.07	0.26	0.09	-0.06	0.21	0.15	0.18
	Yuichi Nakazato, Tomoko Sugiyama, Rena Ohno, Hirofumi Shimoyama, Diana L. Leung, Alan A. Cohen, Riichi Kurane, Satoru Hirose, Akihisa Watanabe, & Hiromi Shimoyama								WBC-M	-0.22	-0.03	-0.18	0.17	0		0.25	0.61	0.23	0.08	-0.14	0.03	0.01	-0.04	0.03	0.17	0.03	-0.14	-0.06	-0.17	0.04	0.19	0.19	-0.24	0.23	-0.07	-0.08	-0.15	0.02	0.06	0.02	0	0.06	0.02	0	0.06	0.07	0.06	0.03	0.1
									Hb-M	-0.18	-0.08	0.05	0	0.09	0.25		0.12	0.14	0.11	-0.02	0.09	0.01	-0.02	0.07	0.24	0.04	-0.03	0.06	-0.1	-0.02	0.15	0.18	-0.06	0.11	-0.11	-0.15	-0.15	-0.06	-0.02	-0.02	-0.03	-0.07	0.01	-0.12	-0.08	-0.1	-0.05	-0.08	-0.01
									Plat-M	-0.25	0.09	-0.14	0	-0.15	0.61	0.12		0.19	0.13	-0.12	-0.06	0	-0.05	0.04	0.13	0.06	-0.09	0.06	-0.13	0.11	0.13	0.29	-0.03	0.06	-0.09	-0.09	-0.22	0.04	0.03	-0.08	-0.09	0	0.05	-0.01	-0.01	0.04	0.03	-0.01	0.06
									TP-M	-0.22	-0.06	-0.1	0.08	-0.01	0.23	0.14	0.19		0.38	-0.01	0.11	0.03	-0.06	0.12	0.17	0	-0.14	0.03	-0.23	0.16	0.09	0.08	-0.05	-0.07	-0.12	-0.16	-0.07	-0.13	-0.12	0.05	-0.03	-0.07	-0.01	-0.08	0	0.05	-0.07	-0.11	0.01
									Alb-M	-0.46	-0.11	-0.16	-0.05	-0.24	0.08	0.11	0.13	0.38		-0.17	0.1	-0.04	-0.25	0.34	0.42	0.11	0.05	0.21	-0.08	0.5	0.12	0.08	0.06	-0.27	-0.19	-0.22	-0.23	-0.11	-0.26	-0.05	-0.1	-0.12	-0.07	-0.24	-0.15	-0.02	-0.17	-0.21	-0.1
									AST-M	0.13	0.16	0.18	-0.07	0.08	-0.14	-0.02	-0.12	-0.01	-0.17		0.53	0.32	0.21	-0.04	-0.21	0.02	-0.01	-0.05	0.05	-0.06	-0.06	-0.02	0.15	0.15	0.09	0.04	0.2	0.01	0.12	0.08	0.15	0.07	0.07	0.12	0.09	0.02	0.01	0.03	0.05
	Supplementary Table S1. Correlation matrix of study variables								ALT-M	-0.21	-0.19	0.09	0	0.05	0.03	0.09	-0.06	0.11	0.1	0.53		0.22	0.13	0.17	0.19	0.14	-0.04	0.1	-0.02	0.09	0.05	-0.02	-0.06	0.14	0.02	-0.04	0.03	0.01	0.04	0.34	0.27	0.06	0.01	-0.08	0.03	0.04	-0.04	-0.07	0.04
									LDH-M	0.06	0.12	0.03	0.03	0.32	0.01	0.01	0	0.03	-0.04	0.32	0.22		0.16	0.06	-0.18	-0.02	0.11	0.04	0.02	-0.17	0.09	0.02	0.17	0.28	0.06	0.12	0.08	0.08	0.17	0.05	0.02	0.07	0.03	0.09	0.13	0.05	0.06	0.11	0.1
	X-M and X-LCV denote the annual mean and the log-transformed coefficient of variation of parameter X, respectively. DM represents diabetes mellitus, and HD represents hemodialysis. For combinations between continuous variables, the numbers correspond to the Pearson or Spearman correlation coefficients, depending on the normality of the distribution. For combinations containing a dichotomous varia…								ALP-M	0.16	0.12	0.29	-0.06	0.19	-0.04	-0.02	-0.05	-0.06	-0.25	0.21	0.13	0.16		-0.03	-0.16	-0.03	-0.05	0.03	0.02	-0.15	-0.11	-0.09	0	0.09	0.09	0.09	0.14	0.03	0.12	-0.01	0.01	0.01	0.36	0.05	0.04	-0.09	0.09	-0.02	0.12
									BUN-M	-0.24	-0.09	0.1	-0.13	-0.18	0.03	0.07	0.04	0.12	0.34	-0.04	0.17	0.06	-0.03		0.45	0.27	-0.07	0.48	-0.07	0.17	0.36	0.03	0.05	-0.11	-0.12	-0.09	-0.16	-0.08	-0.12	0.1	0.01	0.01	0.03	-0.34	-0.18	-0.06	-0.07	-0.15	-0.04
									Cr-M	-0.52	-0.39	0.11	-0.18	-0.25	0.17	0.24	0.13	0.17	0.42	-0.21	0.19	-0.18	-0.16	0.45		0.28	-0.02	0.34	-0.1	0.2	0.31	-0.01	-0.21	-0.16	-0.19	-0.14	-0.19	-0.09	-0.17	0.08	-0.03	-0.08	-0.09	-0.38	-0.35	-0.08	-0.08	-0.23	-0.11
									UA-M	-0.2	-0.05	0.16	-0.16	-0.1	0.03	0.04	0.06	0	0.11	0.02	0.14	-0.02	-0.03	0.27	0.28		0.13	0.05	0.03	0.1	0.12	0.13	-0.11	0	-0.09	0	-0.08	-0.02	-0.05	0.05	0.04	-0.01	-0.02	-0.19	-0.13	-0.16	-0.07	-0.08	-0.13
									Na-M	0	0.08	0.06	-0.14	-0.19	-0.14	-0.03	-0.09	-0.14	0.05	-0.01	-0.04	0.11	-0.05	-0.07	-0.02	0.13		-0.14	0.65	-0.02	-0.01	0.06	0	-0.14	-0.07	0	-0.13	-0.02	-0.06	-0.06	0.01	-0.04	-0.1	-0.08	-0.09	-0.05	-0.31	-0.11	-0.32
									K-M	-0.22	-0.1	0.19	-0.11	-0.15	-0.06	0.06	0.06	0.03	0.21	-0.05	0.1	0.04	0.03	0.48	0.34	0.05	-0.14		0.04	0.16	0.33	-0.02	0.02	-0.1	-0.07	-0.05	-0.11	-0.06	-0.09	0.01	-0.04	0.01	0.04	-0.25	-0.2	-0.11	-0.11	-0.13	-0.13
									Cl-M	0.1	0.04	0.08	-0.1	-0.1	-0.17	-0.1	-0.13	-0.23	-0.08	0.05	-0.02	0.02	0.02	-0.07	-0.1	0.03	0.65	0.04		-0.07	-0.02	-0.13	0	-0.1	0.03	0.02	-0.05	-0.01	-0.01	0.02	0.08	0.03	-0.05	-0.06	-0.02	-0.06	-0.22	-0.14	-0.29
									Ca-M	-0.22	0.02	0.03	-0.07	-0.16	0.04	-0.02	0.11	0.16	0.5	-0.06	0.09	-0.17	-0.15	0.17	0.2	0.1	-0.02	0.16	-0.07		0.07	0.12	0.03	-0.11	-0.09	-0.12	-0.12	-0.05	-0.16	-0.05	-0.03	-0.01	0.02	-0.14	-0.06	0	-0.06	-0.11	-0.09
									P-M	-0.26	-0.13	0.05	0	0.06	0.19	0.15	0.13	0.09	0.12	-0.06	0.05	0.09	-0.11	0.36	0.31	0.12	-0.01	0.33	-0.02	0.07		0.06	-0.04	0.12	0	0.04	-0.04	0.05	0.05	0.1	0.03	0.07	0.09	-0.05	0.03	-0.01	0.01	-0.01	0.04
									LDL-M	-0.09	0.24	0.03	-0.15	0.07	0.19	0.18	0.29	0.08	0.08	-0.02	-0.02	0.02	-0.09	0.03	-0.01	0.13	0.06	-0.02	-0.13	0.12	0.06		-0.06	0.1	-0.16	-0.08	-0.18	0.02	-0.04	-0.04	-0.06	0.04	0	-0.03	-0.04	0	-0.07	-0.04	-0.04
									HDL-M	0.02	0.28	-0.02	-0.15	0.05	-0.24	-0.06	-0.03	-0.05	0.06	0.15	-0.06	0.17	0	0.05	-0.21	-0.11	0	0.02	0	0.03	-0.04	-0.06		-0.09	0.08	0.06	0.07	0.09	0.02	-0.13	-0.12	-0.11	0.01	0.1	-0.05	0.04	0.02	0.02	0.02
									GA-LCV	-0.02	0.13	0.01	NA	0.54	0.23	0.11	0.06	-0.07	-0.27	0.15	0.14	0.28	0.09	-0.11	-0.16	0	-0.14	-0.1	-0.1	-0.11	0.12	0.1	-0.09		0.15	0.07	0.15	0.21	0.31	0.16	0.2	0.23	0.15	0.27	0.19	0.07	0.29	0.24	0.3
									WBC-LCV	0.12	0.02	-0.01	0.1	0.18	-0.07	-0.11	-0.09	-0.12	-0.19	0.09	0.02	0.06	0.09	-0.12	-0.19	-0.09	-0.07	-0.07	0.03	-0.09	0	-0.16	0.08	0.15		0.28	0.4	0.24	0.35	0.2	0.24	0.23	0.19	0.33	0.28	0.17	0.17	0.26	0.24
									Hb-LCV	0.11	-0.01	0.05	0.09	0.02	-0.08	-0.15	-0.09	-0.16	-0.22	0.04	-0.04	0.12	0.09	-0.09	-0.14	0	0	-0.05	0.02	-0.12	0.04	-0.08	0.06	0.07	0.28		0.35	0.32	0.41	0.21	0.17	0.25	0.18	0.28	0.35	0.19	0.14	0.28	0.17
									Plat-LCV	0.2	-0.05	0.08	0.02	0.14	-0.15	-0.15	-0.22	-0.07	-0.23	0.2	0.03	0.08	0.14	-0.16	-0.19	-0.08	-0.13	-0.11	-0.05	-0.12	-0.04	-0.18	0.07	0.15	0.4	0.35		0.18	0.41	0.16	0.17	0.28	0.15	0.28	0.3	0.13	0.2	0.2	0.19
									TP-LCV	-0.02	0.01	-0.03	-0.02	0	0.02	-0.06	0.04	-0.13	-0.11	0.01	0.01	0.08	0.03	-0.08	-0.09	-0.02	-0.02	-0.06	-0.01	-0.05	0.05	0.02	0.09	0.21	0.24	0.32	0.18		0.57	0.1	0.11	0.17	0.14	0.27	0.24	0.16	0.15	0.2	0.16
									Alb-LCV	0.09	-0.01	0	0.06	0.12	0.06	-0.02	0.03	-0.12	-0.26	0.12	0.04	0.17	0.12	-0.12	-0.17	-0.05	-0.06	-0.09	-0.01	-0.16	0.05	-0.04	0.02	0.31	0.35	0.41	0.41	0.57		0.14	0.17	0.25	0.21	0.32	0.35	0.25	0.19	0.28	0.21
									AST-LCV	-0.06	-0.24	-0.02	0.04	0.16	0.02	-0.02	-0.08	0.05	-0.05	0.08	0.34	0.05	-0.01	0.1	0.08	0.05	-0.06	0.01	0.02	-0.05	0.1	-0.04	-0.13	0.16	0.2	0.21	0.16	0.1	0.14		0.63	0.36	0.05	0.11	0.21	0.12	0.08	0.1	0.13
									ALT-LCV	0.02	-0.1	-0.04	0.04	0.16	0	-0.03	-0.09	-0.03	-0.1	0.15	0.27	0.02	0.01	0.01	-0.03	0.04	0.01	-0.04	0.08	-0.03	0.03	-0.06	-0.12	0.2	0.24	0.17	0.17	0.11	0.17	0.63		0.32	0.09	0.19	0.23	0.16	0.1	0.19	0.14
									LDH-LCV	0.02	-0.06	-0.01	0.02	0.07	0.06	-0.07	0	-0.07	-0.12	0.07	0.06	0.07	0.01	0.01	-0.08	-0.01	-0.04	0.01	0.03	-0.01	0.07	0.04	-0.11	0.23	0.23	0.25	0.28	0.17	0.25	0.36	0.32		0.13	0.22	0.28	0.17	0.2	0.22	0.24
									ALP-LCV	0.05	0.11	0.07	0.05	0.07	0.02	0.01	0.05	-0.01	-0.07	0.07	0.01	0.03	0.36	0.03	-0.09	-0.02	-0.1	0.04	-0.05	0.02	0.09	0	0.01	0.15	0.19	0.18	0.15	0.14	0.21	0.05	0.09	0.13		0.2	0.21	0.12	0.12	0.17	0.14
									BUN-LCV	0.13	0.18	-0.11	0.19	0.26	0	-0.12	-0.01	-0.08	-0.24	0.12	-0.08	0.09	0.05	-0.34	-0.38	-0.19	-0.08	-0.25	-0.06	-0.14	-0.05	-0.03	0.1	0.27	0.33	0.28	0.28	0.27	0.32	0.11	0.19	0.22	0.2		0.54	0.44	0.27	0.53	0.3
									Cr-LCV	0.13	0.01	-0.22	0.2	0.09	0.06	-0.08	-0.01	0	-0.15	0.09	0.03	0.13	0.04	-0.18	-0.35	-0.13	-0.09	-0.2	-0.02	-0.06	0.03	-0.04	-0.05	0.19	0.28	0.35	0.3	0.24	0.35	0.21	0.23	0.28	0.21	0.54		0.41	0.19	0.37	0.27
									UA-LCV	0.01	-0.03	-0.16	0.1	-0.06	0.07	-0.1	0.04	0.05	-0.02	0.02	0.04	0.05	-0.09	-0.06	-0.08	-0.16	-0.05	-0.11	-0.06	0	-0.01	0	0.04	0.07	0.17	0.19	0.13	0.16	0.25	0.12	0.16	0.17	0.12	0.44	0.41		0.18	0.26	0.21
									Na-LCV	0.18	0	-0.07	0.09	0.21	0.06	-0.05	0.03	-0.07	-0.17	0.01	-0.04	0.06	0.09	-0.07	-0.08	-0.07	-0.31	-0.11	-0.22	-0.06	0.01	-0.07	0.02	0.29	0.17	0.14	0.2	0.15	0.19	0.08	0.1	0.2	0.12	0.27	0.19	0.18		0.21	0.66
									K-LCV	0.2	0.09	-0.15	0.18	0.15	0.03	-0.08	-0.01	-0.11	-0.21	0.03	-0.07	0.11	-0.02	-0.15	-0.23	-0.08	-0.11	-0.13	-0.14	-0.11	-0.01	-0.04	0.02	0.24	0.26	0.28	0.2	0.2	0.28	0.1	0.19	0.22	0.17	0.53	0.37	0.26	0.21		0.25
									Cl-LCV	0.08	0	-0.07	0.16	0.18	0.1	-0.01	0.06	0.01	-0.1	0.05	0.04	0.1	0.12	-0.04	-0.11	-0.13	-0.32	-0.13	-0.29	-0.09	0.04	-0.04	0.02	0.3	0.24	0.17	0.19	0.16	0.21	0.13	0.14	0.24	0.14	0.3	0.27	0.21	0.66	0.25
									Ca-LCV	-0.06	0.02	0.15	-0.01	-0.05	0.1	0.03	0.04	0	-0.03	0.07	0.02	0.02	0.01	0.08	0.1	0.08	0.01	0.04	-0.07	-0.01	0.2	0.02	-0.06	0.13	0.11	0.19	0.07	0.19	0.27	0.08	0.11	0.14	0.24	0.18	0.09	0.09	0.1	0.12	0.11
									P-LCV	-0.02	-0.01	-0.09	0.16	0.06	0.11	-0.02	0.06	-0.01	-0.1	0.11	0.1	0.03	0.03	-0.01	-0.01	0.02	-0.18	-0.1	-0.18	-0.03	-0.09	-0.03	-0.04	0.18	0.23	0.24	0.24	0.19	0.3	0.17	0.18	0.21	0.22	0.5	0.35	0.32	0.22	0.44	0.31
									LDL-LCV	0.02	-0.05	-0.09	0.18	0.05	0.08	-0.01	0.01	-0.01	-0.04	0.03	0.01	0.1	0.09	-0.09	-0.08	0.03	-0.06	-0.05	-0.05	-0.08	0.01	-0.17	-0.05	0.14	0.16	0.16	0.18	0.15	0.18	0.04	0.07	0.11	0.14	0.24	0.24	0.18	0.1	0.21	0.17
									HDL-LCV	0.08	-0.06	-0.07	0.21	0.08	0.06	-0.03	-0.04	0.03	-0.11	0.08	0.04	0.09	0.11	-0.08	-0.1	-0.05	-0.09	-0.04	-0.05	-0.1	0.06	-0.12	-0.09	0.14	0.26	0.25	0.3	0.15	0.32	0.15	0.16	0.2	0.17	0.28	0.3	0.15	0.21	0.21	0.25
[truncated: 4 more columns]
